# Supplementary material for: New Benzil and Isoflavone Derivatives with Cytotoxic and NO Production Inhibitory Activities from Placolobium vietnamense
Source: Molecules. 2022 Jul 20;27(14):4624. doi: 10.3390/molecules27144624 (PMC9317696; doi:10.3390/molecules27144624)
Supplement: Supplementary file 1 [file molecules-27-04624-s001.zip]

Archive with 1 entries (1 files):
- molecules-1782444-supplementary.pdf
